# Supplementary material for: Factors Influencing COVID-19 Vaccination Hesitancy and Booster Dose Adherence Among University Students: A Cross-Sectional Study in Crete, Greece
Source: Healthcare (Basel). 2025 May 11;13(10):1115. doi: 10.3390/healthcare13101115 (PMC12110812; doi:10.3390/healthcare13101115)
Supplement: Supplementary file 1 [file healthcare-13-01115-s001.zip]

Archive with 1 entries (1 files):
- healthcare-3597081-supplementary.pdf
